# Supplementary material for: Calsequestrin 1 Is an Active Partner of Stromal Interaction Molecule 2 in Skeletal Muscle
Source: Cells. 2021 Oct 20;10(11):2821. doi: 10.3390/cells10112821 (PMC8616366; doi:10.3390/cells10112821)
Supplement: Supplementary file 1 [file cells-10-02821-s001.zip]

Archive with 1 entries (1 files):
- cells-1393433-supplementary.pdf
